# Supplementary material for: Phenotypic characterization of circulating tumor cells in the peripheral blood of patients with small cell lung cancer
Source: PLoS One. 2017 Jul 18;12(7):e0181211. doi: 10.1371/journal.pone.0181211 (PMC5515424; doi:10.1371/journal.pone.0181211)
Supplement: S1 File — (XLSX) [file pone.0181211.s009.xlsx]

## Sheet: Φύλλο1
Patient No	Gender	Age	PS	LD_ED	LDH_C1	Respose	PFSCAL	OSCAL	CellSearch_pre_chemo	CellSearch_post_1st	CellSearch_PD	CK+/Ki67+_baseline	CK+/Ki67-_baseline	CK+/M30+_baseline	CK+/M30-_baseline	CK+/VIM+_baseline	CK+/VIM-_baseline	CK+/Ki67+_post1	CK+/Ki67-_post1	CK+/M30+_post1	CK+/M30-_post1	CK+/VIM+_post1	CK+/VIM-_Post1	CK+/Ki67+_PD	CK+/Ki67-_PD	CK+/M30+_PD	CK+/M30-_PD	CK+/VIM+_PD	CK+/VIM-_PD
P1	Male	75	1	ED	257	SD	4.17	4.17	0			0	0	0	0	0	0
P2	Male	65	0	LD	260	PR	9.56	17.51	2	0		0	0	0	0	4	0	0	0	0	0	0	0
P3	Male	79	4	ED	749	PD	1.08	1.08	787		136	59	103	0	63	166	77							69	49	0	77	159	59
P4	Male	70	1	LD	374	PR	6.97	11.07	0		356	28	0	0	30	36	27	7	0	0	4	18	6	86	56	0	61	71	25
P5	Male	54	1	ED	287	PR	36.83	36.83	0	0		0	0	0	0	0	0	0	0	0	0	0	0
P6	Male	66	3	ED	395	PD	0.66	0.92			2	78	7	0	76	99	69							81	16	0	79	94	77
P7	Male	49	0	ED	320	PD	3.09	6.01		123		44	49	0	31	13	35	32	13	4	36	3	39
P8	Female	67	0	LD	227	PR	11.33	17.28	2		0	7	0	0	0	9	0	0	0	0	0	0	0	8	0	0	0	2	0
P9	Male	70	2	ED		Unknown	0.53	0.53				0	0	0	0	0	0
P10	Male	73	0	LD	155	PR	8.54	11.76	0			0	0	0	0	0	0
P11	Male	63	1	ED	248	PR	8.87	27.63	0	0	0	7	0	0	0	6	0	2	0	0	0	0	0	7	0	0	0	1	0
P12	Male	72	2	ED	356	PR	6.83	14	81	0	63	19	11	0	19	19	12	4	0	0	0	5	0	23	4	0	4	2	2
P13	Male	67	0	ED	267	PR	5.16	6.31			4	3	1	2	5	14	2	0	0	0	0	0	0	4	2	0	6	19	4
P14	Male	57	0	LD	153	PR	5.19	10.12	0	0		0	0	0	0	0	0	0	0	0	0	0	0
P15	Male	76	2	ED	338	PR	4.4	11.56	747			0	66	0	0	0	0
P16	Male	55	0	LD	336	PR	35.19	35.19	0	0		0	0	0	0	0	0	0	0	0	0	0	0
P17	Male	60	1	ED	924	PR	7.62	9.69	2013	0	239	64	167	2	119	159	120	13	0	0	28	96	31	172	69	0	146	122	49
P18	Male	47	2	ED	903	SD	3.88	4.17	512			0	48	0	41	0	44
P19	Male	78	1	LD	223	PR	12.48	12.48	1			0	0	0	0	0	0
P20	Male	78	2	ED	303	PR	7.43	8.87				2	1	2	2	1	3
P21	Female	60	4	ED	645	Unknown	0.03	0.03				6	2	0	4	5	2
P22	Female	45	1	LD	195	PR	11.53	38.44				0	0	0	0	0	0
P23	Male	57	3	ED	533	SD	4.8	4.8	3506			0	79	12	84	0	76	0	2	0	0	0	0
P24	Male	72	1	ED	461	PD	2.53	4.37		3459	48	149	101	0	157	199	167	86	43	9	106	109	99	124	103	0	144	207	100
P25	Male	67	1	LD	344	PR	28.78	29.93	0	0		0	0	0	0	0	0	0	0	0	0	0	0
P26	Male	73	1	ED	231	PR	8.51	13.44	53	1		0	11	0	11	0	13	0	0	0	0	0	0
P27	Male	81	4	ED	285	PR	5.72	8.38	56	16		0	11	0	0	0	0	0	4	0	0	0	0
P28	Male	56	1	LD	185	SD	33.45	33.45		0		0	2	0	0	0	0	0	0	0	0	0	0
P29	Male	79	2	ED	185	PR	7.03	19.32	12	0	0	16	6	0	4	18	6	3	0	0	1	14	1	19	0	0	7	6	2
P30	Male	72	1	ED	404	PR	5.59	21.65	0	0	0	9	0	0	4	11	5	3	0	0	1	2	1	12	0	0	7	6	4
P31	Male	61	1	ED	219	PR	6.05	11.47	31	0	22	11	16	0	11	10	14	3	0	0	6	4	6	16	18	0	19	20	22
P32	Male	47	2	LD	639	SD	7.16	8.28	0		0	18	2	0	16	21	14	9	0	0	10	14	7	21	0	0	22	26	7
P33	Male	77	3	ED	300	PD	0.36	0.36	42			17	13	0	19	12	11
P34	Male	59	0	LD	220	PR	39.26	39.26				0	0	0	0	0	0	0	0	0	0	0	0
P35	Female	77	1	LD	218	PR	10.12	10.78	146			0	26	0	33	0	24
P36	Male	78	1	LD	297	PR	15.01	15.01	0			0	0	0	0	0	0
P37	Female	62	0	LD	216	PR	19.94	19.94	0			0	0	0	0	0	0	0	2	0	0	0	0
P38	Male	72	1	LD	164	PR	6.24	10.78	0		0	19	0	0	0	16	0	3	0	0	0	2	0	20	0	0	0	16	0
P39	Male	61	0	ED	317	PD	5.82	6.83	92	1		0	10	0	16	0	11	0	0	0	0	0	0
P40	Female	47	1	LD	221	PR	8.15	32.03			1	12	1	0	4	16	1	4	0	0	0	6	0	8	0	0	3	11	0
P41	Male	63	3	LD	333	PR	8.08	8.08				2	0	1	1	4	0	0	0	0	0	0	0
P42	Male	67	0	LD	500	PR	6.67	30.78	29	0	0	19	0	0	0	18	0	4	0	0	0	8	0	21	0	0	0	18	0
P43	Female	79	2	LD	257	PR	4.8	4.8	0	0		0	0	0	0	0	0	0	0	0	0	0	0
P44	Male	62	0	ED	1133	PR	6.44	9.53	19		0	16	4	0	3	14	3							16	0	0	0	7	0
P45	Male	57	1	LD	528	PR	6.9	6.9				2	1	2	2	1	3	0	0	0	0	0	0
P46	Male	80	1	ED	615	PR	5.36	6.31				12	1	0	4	11	1	3	0	0	1	4	0	44	2	4	19	29	4
P47	Male	72	2	ED	261	PR	7	10.12	58			0	7	0	5	0	4
P48	Male	63	3	ED	324	PD	1.84	2.53	850	285	940	69	90	6	101	67	95	26	31	1	28	44	27	97	73	7	107	115	11
P49	Male	76	3	ED	168	PR	5.32	9.63	1	0	7	12	0	0	0	12	0	3	0	0	0	1	0
P50	Male	74	3	ED	417	PR	5.75	6.37				2	0	1	1	4	0	0	0	0	0	0	0
P51	Male	60	1	ED	574	PR	4.44	6.21	2199		459	73	24	14	22	79	20							75	22	1	37	99	24
P52	Male	65	4	ED	404	Unknown	0.36	0.36				3	0	0	4	6	1
P53	Male	73	1	ED	258	SD	3.88	7.82	13	2		0	2	0	0	0	0	0	0	0	0	0	0
P54	Female	57	1	LD	261	SD	7.1	7.69	11	0	57	19	2	0	1	20	4	1	0	0	0	0	0	17	7	0	4	9	3
P55	Female	71	1	LD	369	PR	4.5	4.5	0			0	0	0	0	0	0
P56	Male	63	1	ED	170	PD	1.91	3.52			70	16	12	0	14	16	12							24	22	0	11	22	1
P57	Male	57	3	ED	708	PR	15.74	16.69	423	1166	37	66	51	1	44	16	61	31	12	6	18	9	7	42	7	6	22	26	2
P58	Male	63	0	ED	273	PR	4.01	14.78	1	0	6	9	0	0	0	7	0	1	0	0	0	0	0	12	2	0	1	16	1
P59	Male	48	2	ED	458	PR	5.72	8.97	1898	38		0	200	4	186	0	221	0	3	0	4	0	7
P60	Male	63	1	ED	176	PR	3.71	3.71	2	0		0	0	0	0	0	0	0	0	0	0	0	0
P61	Male	67	2	ED	886	PD	1.64	2.46	14	14	33	19	2	0	1	22	0	4	2	0	1	4	0	23	7	0	4	12	4
P62	Female	58	3	ED	264	SD	4.04	19.81	3	3	11	11	2	0	1	14	1	1	2	0	0	0	1	16	6	0	4	11	7
P63	Male	68	3	ED	1230	PR	9	12.91			1064	11	4	2	4	6	1	5	0	0	1	2	0	9	2	0	5	7	2
P64	Male	69	0	LD	199	PR	6.87	6.87	0	0		0	0	0	0	0	0	0	0	0	0	0	0
P65	Male	73	2	ED	374	PR	5.62	7.89	47	0		0	6	0	2	0	2	0	0	0	0	0	0
P66	Male	74	0	LD	257	CR	7.89	10.64		0		1	0	0	0	2	0	0	0	0	0	0	0
P67	Male	81	3	ED	308	PR	4.86	4.86	462	3		0	42	0	15	0	22	0	6	0	7	0	11
P68	Male	68	0	ED	323	PR	12.02	32.39	11	5	12	16	4	0	10	14	8	4	2	0	2	8	4	19	11	0	10	18	14
P69	Female	58	3	ED	2035	PR	6.01	7.33	10000	194	11143	11	207	12	267	209	200	4	49	0	33	66	34	246	17	15	199	113	12
P70	Male	68	3	ED	445	PR	4.11	4.24				0	0	0	0	0	0	0	0	0	0	0	0	0	0	0	0	0	0
P71	Male	65	0	ED	251	PR	6.97	25.3	0	0	1	7	0	0	0	12	0	0	0	0	0	0	0	9	0	0	0	2	0
P72	Male	51	2	ED	559	PD	2.6	2.6	2294	1464	301	79	64	0	55	0	59	36	33	0	30	0	28	44	14	0	42	19	1
P73	Male	61	0	LD	160	PR	5.39	5.39	0	0		0	0	0	0	0	0	0	0	0	0	0	0
P74	Male	65	3	ED	1057	PD	0.92	0.92	7600		4882	123	106	9	154	147	117	129	124	4	139	133	126	129	124	4	139	133	126
P75	Male	76	2	LD	252	PR	17.94	24.25	969	0	173	146	97	0	85	144	88	14	0	0	0	32	0	101	96	0	91	84	16
P76	Male	69	2	ED	565	PR	15.8	47.61				0	0	0	0	0	0
P77	Male	73	2	ED	438	SD	5.39	6.87	4544	218		0	110	5	95	0	85	0	25	0	24	0	14
P78	Male	64	1	ED	223	PR	7.1	19.45	8	0	145	12	7	0	4	12	11	0	0	0	0	0	0	24	20	0	15	27	2
P79	Male	62	0	LD	288	PR	7.89	16.33	2			7	0	0	0	7	0	1	16	0	0	0	0	24	6	0	29	31	2
P80	Male	54	3	ED	358	PD	0.66	2.86	4			0	0	0	0	0	0
P81	Male	82	2	LD	161	PR	14.23	1099.33	1			0	0	0	0	0	0	0	0	0	0	0	0
P82	Male	63	2	ED	532	Unknown	1.05	1.05	228			0	16	0	11	0	14
P83	Male	62	1	ED	352	PR	6.87	7.23	4611			0	167	0	166	0	154
P84	Male	64	2	ED	1738	PR	5.95	6.57	112	0		0	9	0	0	0	0	0	0	0	0	0	0
P85	Male	62	1	LD	345	PR	7.1	9.95	26	0	1251	7	13	0	12	16	14	0	0	0	0	0	0	19	67	0	60	74	12
P86	Male	73	2	ED	1867	PR	6.37	9.63			2176	7	2	3	11	14	2	0	0	0	2	4	0	9	2	0	18	21	4
P87	Male	60	1	LD	256	PR	5.03	6.67	0			0	0	0	0	0	0
P88	Female	72	2	ED	405	PR	4.07	8.28	475	40	1822	63	26	0	29	66	31	12	4	0	2	14	7	71	59	12	49	54	22
P89	Male	82	2	ED	354	PR	6.97	7.95	57	4		0	4	0	0	0	0	0	1	0	0	0	0
P90	Male	62	0	ED		PR	12.45	22.74	3		2	4	0	0	0	6	0							13	0	0	0	4	0
P91	Male	55	0	LD	213	PR	16.56	30.78	257	5		12	16	0	16	19	11	2	2	0	4	0	1	16	39	0	33	32	12
P92	Male	74	1	ED	394	PR	6.11	10.68	1051			0	63	0	66	0	59	0	16	0	12	0	17
P93	Male	53	0	ED	192	SD	3.55	3.55	0	0		0	0	0	0	0	0	0	0	0	0	0	0
P94	Male	44	2	ED	631	PR	5.45	5.85	3495		286	26	69	2	66	41	54							43	76	0	71	64	33
P95	Male	66	3	ED	587	Unknown	1.35	1.35	89			14	11	0	11	8	13
P96	Male	76	1	LD	284	Unknown	3.45	3.45	18	2		0	7	0	5	0	5	0	0	0	0	0	0
P97	Male	64	1	ED	286	CR	7.92	7.92	342			0	37	0	33	0	39
P98	Male	68	2	ED	2232	PR	10.87	12.16		16		0	0	0	0	0	0	0	0	0	0	0	0
P99	Female	59	0	LD	370	PR	11.96	26.45				44	11	0	16	19	19							39	12	0	17	24	21
P100	Female	73	4	ED	753	PD	1.87	9.07	153	9	54	69	24	3	73	71	77	19	12	0	20	55	25	21	9	0	31	65	4
P101	Male	66	0	LD	227	PR	7.33	16.03	0	0	0	0	0	0	0	0	0	0	0	0	0	0	0	0	0	0	0	0	0
P102	Male	65	1	ED	523	PR	6.21	6.21	6	0		0	1	0	0	0	0	0	0	0	0	0	0
P103	Female	74	1	ED	186	PR	6.34	10.81	7	8		0	2	0	2	0	1	0	1	0	0	0	0
P104	Female	74	0	LD	256	SD	8.54	9.66	40	0		0	4	0	4	0	6	0	0	0	0	0	0
P105	Male	64	1	ED	300	PR	4.63	8.21	14	0	0	6	2	0	0	8	1	0	0	0	0	0	0	0	0	0	0	25	0
P106	Male	65	0	LD	210	PR	5.78	5.78	0			0	0	0	0	0	0
P107	Male	78	1	ED	309	PR	5.98	8.18			544	3	0	0	4	6	1	0	0	0	0	0	0	5	0	0	5	9	2
P108	Female	50	1	ED	472	PD	0.99	1.54	32		57	31	14	0	19	44	15							33	26	0	21	22	11
